# Supplementary material for: Method for simultaneous tracking of thousands of unlabeled cells within a transparent 3D matrix
Source: PLoS One. 2022 Jun 24;17(6):e0270456. doi: 10.1371/journal.pone.0270456 (PMC9232129; doi:10.1371/journal.pone.0270456)
Supplement: S1 Dataset — Ground truth for evaluation of the tracking algorithm. A subset of 50 frames (about 3.5 min) and size 581x562 pixel (650x630 um) was manually annotated in the phase shift minimum projections of a time-lapse recording of neutrophils (stimulation 100 ng/ml IL-8). For results of benchmarking our algorithm see S4 Fig. (ZIP) [file pone.0270456.s007.zip]

Archive with 50 entries (50 files):
- 000101.bmp
- 000102.bmp
- 000103.bmp
- 000104.bmp
- 000105.bmp
- 000106.bmp
- 000107.bmp
- 000108.bmp
- 000109.bmp
- 000110.bmp
- 000111.bmp
- 000112.bmp
- 000113.bmp
- 000114.bmp
- 000115.bmp
- 000116.bmp
- 000117.bmp
- 000118.bmp
- 000119.bmp
- 000120.bmp
- 000121.bmp
- 000122.bmp
- 000123.bmp
- 000124.bmp
- 000125.bmp
- 000126.bmp
- 000127.bmp
- 000128.bmp
- 000129.bmp
- 000130.bmp
- 000131.bmp
- 000132.bmp
- 000133.bmp
- 000134.bmp
- 000135.bmp
- 000136.bmp
- 000137.bmp
- 000138.bmp
- 000139.bmp
- 000140.bmp
- 000141.bmp
- 000142.bmp
- 000143.bmp
- 000144.bmp
- 000145.bmp
- 000146.bmp
- 000147.bmp
- 000148.bmp
- 000149.bmp
- 000150.bmp
